# Supplementary material for: Discovery of Steninae from Ningxia, Northwest China (Coleoptera, Staphylinidae)
Source: Zookeys. 2013 Feb 22;(272):1–20. doi: 10.3897/zookeys.272.4389 (PMC3677394; doi:10.3897/zookeys.272.4389)
Supplement: XML Treatment for Stenus puthzi [file zookeys.272.4389-treatment4.xml]

<!DOCTYPE tp:taxon-treatment
  PUBLIC "-//TaxonX//DTD Taxonomic Treatment Publishing DTD v0 20100105//EN" "tax-treatment-NSO.dtd">
<tp:taxon-treatment xmlns:tp="http://www.plazi.org/taxpub"><tp:treatment-meta><mixed-citation publication-type="journal"><person-group><name><surname>Tang</surname><given-names>Liang</given-names></name><name><surname>Li</surname><given-names>Li-Zhen</given-names></name></person-group><article-title>Discovery of Steninae from Ningxia, Northwest China (Coleoptera, Staphylinidae)</article-title><source>Zookeys</source><day>22</day><month>2</month><year>2013</year><volume>2013</volume><issue>272</issue><fpage>1</fpage><lpage>20</lpage><pub-id pub-id-type="doi">10.3897/zookeys.272.4389</pub-id></mixed-citation></tp:treatment-meta><tp:nomenclature><tp:taxon-name>
                            <tp:taxon-name-part taxon-name-part-type="genus">Stenus</tp:taxon-name-part>
                            <tp:taxon-name-part taxon-name-part-type="species">puthzi</tp:taxon-name-part>
                        <object-id xmlns:xlink="http://www.w3.org/1999/xlink" xlink:type="simple">http://species-id.net/wiki/Stenus_puthzi</object-id>
								</tp:taxon-name><tp:taxon-authority>Hromádka, 1977</tp:taxon-authority><xref ref-type="fig" rid="F3">Fig. 15</xref><tp:nomenclature-citation-list><tp:nomenclature-citation><tp:taxon-name>Stenus puthzii</tp:taxon-name><comment> Hromádka, 1977: 7.</comment></tp:nomenclature-citation><tp:nomenclature-citation><tp:taxon-name>Stenus asprohumilisi</tp:taxon-name><comment> Zhao &amp; Zhou, 2006: 284; <xref ref-type="bibr" rid="B9">Puthz 2008a</xref>: 151.</comment></tp:nomenclature-citation><!--PageBreak--></tp:nomenclature-citation-list></tp:nomenclature><tp:treatment-sec sec-type="Material examined"><title>Material examined:</title><p><bold>China: Ningxia:</bold> 1 ♂, 1 ♀, Jinyuan County, Heshangpu Linchang, 27.VI.2008, Zi-Wei Yin leg.
                        </p></tp:treatment-sec><tp:treatment-sec sec-type="Distribution"><title>Distribution.</title><p>China (Ningxia, Shanxi, Heilongjiang), Russia.</p></tp:treatment-sec><tp:treatment-sec><!--Section generated to contain objects referenced in tp:taxon-treatment.--><fig id="F3" position="float" orientation="portrait"><label>Figures 9–16.</label><caption><p><bold>9, 11, 13, 15, 16</bold> Aedeagi of <italic><tp:taxon-name>Stenus</tp:taxon-name></italic>. <bold>10, 12, 14</bold> Spermathecae of <italic><tp:taxon-name>Stenus</tp:taxon-name></italic> <bold>9, 10</bold> <italic><tp:taxon-name>Stenus coronatus</tp:taxon-name></italic> <bold>11, 12</bold> <italic><tp:taxon-name>Stenus trigonuroides</tp:taxon-name></italic><bold>13, 14</bold> <italic><tp:taxon-name>Stenus pilosiventris</tp:taxon-name></italic> <bold>15</bold> <italic><tp:taxon-name>Stenus puthzi</tp:taxon-name></italic> <bold>16</bold> <italic><tp:taxon-name>Stenus melanarius melanarius</tp:taxon-name></italic>. Scales = 0.25 mm.</p></caption><graphic xmlns:xlink="http://www.w3.org/1999/xlink" xlink:href="ZooKeys-272-001-g003.jpg" position="float" orientation="portrait" xlink:type="simple"/></fig></tp:treatment-sec><ref-list><ref id="B9"><mixed-citation xmlns:xlink="http://www.w3.org/1999/xlink" xlink:type="simple"><person-group><name name-style="western"><surname>Puthz</surname><given-names>V</given-names></name></person-group> (<year>2008a</year>)<article-title> <italic>Stenus</italic> Latreille und die segenreiche Himmelstochter (Coleoptera, Staphylinidae).</article-title><source>Linzer Biologische Beitraege </source><volume>40</volume> (<issue>1</issue>): <fpage>137</fpage>-<lpage>230</lpage>.</mixed-citation></ref></ref-list></tp:taxon-treatment>
