# Supplementary material for: Discovery of Steninae from Ningxia, Northwest China (Coleoptera, Staphylinidae)
Source: Zookeys. 2013 Feb 22;(272):1–20. doi: 10.3897/zookeys.272.4389 (PMC3677394; doi:10.3897/zookeys.272.4389)
Supplement: XML Treatment for Stenus secretus [file zookeys.272.4389-treatment7.xml]

<!DOCTYPE tp:taxon-treatment
  PUBLIC "-//TaxonX//DTD Taxonomic Treatment Publishing DTD v0 20100105//EN" "tax-treatment-NSO.dtd">
<tp:taxon-treatment xmlns:tp="http://www.plazi.org/taxpub"><tp:treatment-meta><mixed-citation publication-type="journal"><person-group><name><surname>Tang</surname><given-names>Liang</given-names></name><name><surname>Li</surname><given-names>Li-Zhen</given-names></name></person-group><article-title>Discovery of Steninae from Ningxia, Northwest China (Coleoptera, Staphylinidae)</article-title><source>Zookeys</source><day>22</day><month>2</month><year>2013</year><volume>2013</volume><issue>272</issue><fpage>1</fpage><lpage>20</lpage><pub-id pub-id-type="doi">10.3897/zookeys.272.4389</pub-id></mixed-citation></tp:treatment-meta><tp:nomenclature><tp:taxon-name>
                            <tp:taxon-name-part taxon-name-part-type="genus">Stenus</tp:taxon-name-part>
                            <tp:taxon-name-part taxon-name-part-type="species">secretus</tp:taxon-name-part>
                        <object-id xmlns:xlink="http://www.w3.org/1999/xlink" xlink:type="simple">http://species-id.net/wiki/Stenus_secretus</object-id>
								</tp:taxon-name><tp:taxon-authority>Bernhauer, 1915</tp:taxon-authority><xref ref-type="fig" rid="F4">Fig. 18</xref></tp:nomenclature><tp:treatment-sec sec-type="Material examined"><title>Material examined:</title><p><bold>China: Ningxia:</bold> 1 ♂, Jinyuan County, Guamagou Linchang, 2200 m, 4.VII.2008, Wen-Xuan Bi leg.
                        </p></tp:treatment-sec><tp:treatment-sec sec-type="Distribution"><title>Distribution.</title><p>China (Ningxia, Heilongjiang, Shanxi), Korea, Russia.</p></tp:treatment-sec><tp:treatment-sec><!--Section generated to contain objects referenced in tp:taxon-treatment.--><fig id="F4" position="float" orientation="portrait"><caption><p><bold>Figures 17–25.</bold> 17–22, 24, 25. Aedeagi of <italic><tp:taxon-name>Stenus</tp:taxon-name></italic> and <italic><tp:taxon-name>Dianous</tp:taxon-name></italic> <bold>23</bold> Internal plate of aedeagus of <italic><tp:taxon-name>Stenus</tp:taxon-name></italic>. <bold>17</bold> <italic><tp:taxon-name>Stenus juno</tp:taxon-name></italic> <bold>18</bold> <italic><tp:taxon-name>Stenus secretus</tp:taxon-name></italic> <bold>19</bold> <italic><tp:taxon-name>Stenus alienus</tp:taxon-name></italic><bold>20</bold> <italic><tp:taxon-name>Stenus scabratus</tp:taxon-name></italic> <bold>21</bold> <italic><tp:taxon-name>Stenus deceptiosus</tp:taxon-name></italic> <bold>22, 23</bold> <italic><tp:taxon-name>Stenus falsator</tp:taxon-name></italic><bold>24</bold> <italic><tp:taxon-name>Dianous inaequalis inaequalis</tp:taxon-name></italic> <bold>25</bold><italic><tp:taxon-name>Dianous chinensis</tp:taxon-name></italic>. Scales = 0.25 mm.</p></caption><graphic xmlns:xlink="http://www.w3.org/1999/xlink" xlink:href="ZooKeys-272-001-g004.jpg" position="float" orientation="portrait" xlink:type="simple"/></fig></tp:treatment-sec></tp:taxon-treatment>
