# Supplementary material for: Discovery of Steninae from Ningxia, Northwest China (Coleoptera, Staphylinidae)
Source: Zookeys. 2013 Feb 22;(272):1–20. doi: 10.3897/zookeys.272.4389 (PMC3677394; doi:10.3897/zookeys.272.4389)
Supplement: XML Treatment for Stenus liupanshanus [file zookeys.272.4389-treatment13.xml]

<!DOCTYPE tp:taxon-treatment
  PUBLIC "-//TaxonX//DTD Taxonomic Treatment Publishing DTD v0 20100105//EN" "tax-treatment-NSO.dtd">
<tp:taxon-treatment xmlns:tp="http://www.plazi.org/taxpub"><tp:treatment-meta><mixed-citation publication-type="journal"><person-group><name><surname>Tang</surname><given-names>Liang</given-names></name><name><surname>Li</surname><given-names>Li-Zhen</given-names></name></person-group><article-title>Discovery of Steninae from Ningxia, Northwest China (Coleoptera, Staphylinidae)</article-title><source>Zookeys</source><day>22</day><month>2</month><year>2013</year><volume>2013</volume><issue>272</issue><fpage>1</fpage><lpage>20</lpage><pub-id pub-id-type="doi">10.3897/zookeys.272.4389</pub-id></mixed-citation></tp:treatment-meta><tp:nomenclature><tp:taxon-name>
                            <tp:taxon-name-part taxon-name-part-type="genus">Stenus</tp:taxon-name-part>
                            <tp:taxon-name-part taxon-name-part-type="species">liupanshanus</tp:taxon-name-part>
                        <object-id xmlns:xlink="http://www.w3.org/1999/xlink" xlink:type="simple">urn:lsid:zoobank.org:act:3AA00430-6919-4876-B0DD-AAC1926A26C3</object-id>
								<object-id xmlns:xlink="http://www.w3.org/1999/xlink" xlink:type="simple">http://species-id.net/wiki/Stenus_liupanshanus</object-id>
								</tp:taxon-name><tp:taxon-status xmlns:xlink="http://www.w3.org/1999/xlink" xlink:type="simple">sp. n.</tp:taxon-status><xref ref-type="fig" rid="F1">Figs 3, 4</xref><xref ref-type="fig" rid="F6">32–41</xref></tp:nomenclature><tp:treatment-sec sec-type="Type material"><title>Type material.</title><p><bold>Holotype.</bold> <bold>China: Ningxia:</bold> ♂, glued on a card with labels as follows: “Jinyuan County, Fengtai Linchang, 2400 m, 26.VI.2008, Wen-Xuan Bi &amp; Zi-Wei Yin leg.”“Holotype / <italic><tp:taxon-name>Stenus liupanshanus</tp:taxon-name></italic> / Tang &amp; Li” [red handwritten label] (SHNU). <bold>Paratypes.</bold> 1 ♀, same data as for the holotype (SHNU); 1 ♂: ibidem, 2310m, 22.VI.2008, idem (cPut); 2 ♂♂, Jinyuan County, Dongshanpo, 2310 m, 27.VI.2008, Wen-Xuan Bi leg. (SHNU); 2 ♀♀, Jinyuan County, Heshangpu Linchang, 2300 m, 27.VI.2008, Wen-Xuan Bi leg. (SHNU); 2 ♀♀, Jinyuan County, Qiuqianjia, 1800 m, 6.VII.2008, Wen-Xuan Bi leg. (SHNU)
                        </p></tp:treatment-sec><tp:treatment-sec sec-type="Diagnosis"><title>Diagnosis.</title><p>The new species belongs to the <italic><tp:taxon-name>Stenus cephalotes</tp:taxon-name></italic> group and can easily be distinguished from other Chinese representatives of this group by the presence of distinct reticulation on the forebody and the very short elytra (EL/EW less than 0.8).
                        </p></tp:treatment-sec><tp:treatment-sec sec-type="Description"><title>Description.</title><p>Brachypterous; body dark brown with head slightly darker, anterior margin of labrum, antennae, maxillary palpi and legs reddish brown.</p><p>BL: 2.6–2.7mm; FL: 1.3 mm.</p><p>HW: 0.62–0.67 mm, PL: 0.44–0.48 mm, PW: 0.49–0.52 mm, EL: 0.45–0.51 mm, EW: 0.60–0.64 mm, SL: 0.32–0.34 mm.</p><p>Head 1.02–1.04 times as wide as elytra; interocular area with deep longitudinal furrows, median portion convex, slightly extending beyond the level of inner eye margins; punctures round, moderately confluent, and of similar size, diameter of punctures about as wide as apical cross section of antennal segment III; interstices rugose with indistinct reticulation, much narrower than half the diameter of punctures except those along the midline of the convex median portion, where they may be slightly broader than diameter of punctures. Antennae, when reflexed, not reaching middle of pronotum; relative length of antennal segments from base to apex as 6: 5.5: 8: 5: 5: 4: 3: 2.5: 4: 4: 5.5. Paraglossa oval.</p><p>Pronotum 0.91–0.93 times as long as wide; disk somewhat flattened, with shallow median longitudinal furrow; punctures slightly confluent, a little larger than those of head; interstices reticulated, distinctly narrower than half the diameter of punctures.</p><p><!--PageBreak-->Elytra 0.75–0.79 times as long as wide, distinctly constricted at base; lateral margins gently divergent posteriad; disk rather even, suture slightly convex; punctation and interstices similar to those of pronotum.</p><p>Legs with hind tarsi 0.68 times as long as hind tibiae, tarsomeres IV distinctly bilobed.</p><p>Abdomen cylindrical; distinct paratergites absent, but rudimentary lateral border present; posterior margin of tergite VII with palisade fringe; punctures of abdominal tergites III–VIII elliptic, gradually becoming smaller posteriad; interstices narrower than half the diameter of punctures, with relatively faint microsculpture on tergites III–VII and distinct reticulation on tergites VIII–X.</p><p>Male. Sternite VIII (<xref ref-type="fig" rid="F6">Fig. 32</xref>) with very shallow emargination at middle of posterior margin; sternite IX (<xref ref-type="fig" rid="F6">Fig. 33</xref>) with apicolateral projections very long and posterior margin serrate and emarginate; tergite X (<xref ref-type="fig" rid="F6">Fig. 34</xref>) with posterior margin convex. Aedeagus (<xref ref-type="fig" rid="F6">Figs 35, 36</xref>) with median lobe roundly pointed at apex; expulsion hooks (<xref ref-type="fig" rid="F6">Fig. 37</xref>) very large; parameres extending a little beyond apex of median lobe, dilated in apical third, each with two groups of setae on inner side: 5–6 apical setae and 5–6 subapical setae.
                        </p><p>Female. Abdomen broader than that of male; sternite VIII (<xref ref-type="fig" rid="F6">Fig. 38</xref>) slightly produced in the middle of posterior margin; tergite X (<xref ref-type="fig" rid="F6">Fig. 39</xref>) similar to that of male; sclerotized spermatheca bent twice with many bubble structures on second tube (<xref ref-type="fig" rid="F6">Figs 40, 41</xref>).
                        </p></tp:treatment-sec><tp:treatment-sec sec-type="Distribution"><title>Distribution.</title><p>China (Ningxia).</p></tp:treatment-sec><tp:treatment-sec sec-type="Etymology"><title>Etymology.</title><p>The specific name is derived from “Liupanshan”, the mountain where the type specimens were found.</p><fig id="F6" position="float" orientation="portrait"><label>Figures 32–41.</label><caption><p><italic><tp:taxon-name>Stenus liupanshanus</tp:taxon-name></italic>. <bold>32</bold> male sternite VIII <bold>33</bold> male sternite IX <bold>34</bold> male tergites IX, X <bold>35, 26</bold> aedeagus <bold>37</bold> expulsion hooks <bold>38</bold> female sternite VIII <bold>39</bold> female tergites IX, X <bold>40</bold> valvifers and spermatheca <bold>41</bold> spermatheca. Scales = 0.25 mm.</p></caption><graphic xmlns:xlink="http://www.w3.org/1999/xlink" xlink:href="ZooKeys-272-001-g006.jpg" position="float" orientation="portrait" xlink:type="simple"/></fig></tp:treatment-sec><tp:treatment-sec><!--Section generated to contain objects referenced in tp:taxon-treatment.--><fig id="F1" position="float" orientation="portrait"><label>Figures 1–4.</label><caption><p>Habitus of <italic><tp:taxon-name>Stenus</tp:taxon-name></italic>. <bold>1, 2</bold> <italic><tp:taxon-name>Stenus biwenxuani</tp:taxon-name></italic> <bold>3, 4</bold> <italic><tp:taxon-name>Stenus liupanshanus</tp:taxon-name></italic>. Scales = 1 mm.</p></caption><graphic xmlns:xlink="http://www.w3.org/1999/xlink" xlink:href="ZooKeys-272-001-g001.jpg" position="float" orientation="portrait" xlink:type="simple"/></fig></tp:treatment-sec></tp:taxon-treatment>
