# Supplementary material for: Discovery of Steninae from Ningxia, Northwest China (Coleoptera, Staphylinidae)
Source: Zookeys. 2013 Feb 22;(272):1–20. doi: 10.3897/zookeys.272.4389 (PMC3677394; doi:10.3897/zookeys.272.4389)
Supplement: XML Treatment for Dianous yinziweii [file zookeys.272.4389-treatment15.xml]

<!DOCTYPE tp:taxon-treatment
  PUBLIC "-//TaxonX//DTD Taxonomic Treatment Publishing DTD v0 20100105//EN" "tax-treatment-NSO.dtd">
<tp:taxon-treatment xmlns:tp="http://www.plazi.org/taxpub"><tp:treatment-meta><mixed-citation publication-type="journal"><person-group><name><surname>Tang</surname><given-names>Liang</given-names></name><name><surname>Li</surname><given-names>Li-Zhen</given-names></name></person-group><article-title>Discovery of Steninae from Ningxia, Northwest China (Coleoptera, Staphylinidae)</article-title><source>Zookeys</source><day>22</day><month>2</month><year>2013</year><volume>2013</volume><issue>272</issue><fpage>1</fpage><lpage>20</lpage><pub-id pub-id-type="doi">10.3897/zookeys.272.4389</pub-id></mixed-citation></tp:treatment-meta><tp:nomenclature><tp:taxon-name>
                            <tp:taxon-name-part taxon-name-part-type="genus">Dianous</tp:taxon-name-part>
                            <tp:taxon-name-part taxon-name-part-type="species">yinziweii</tp:taxon-name-part>
                        <object-id xmlns:xlink="http://www.w3.org/1999/xlink" xlink:type="simple">urn:lsid:zoobank.org:act:DC4E723C-CE73-4E38-88B1-168948840CD8</object-id>
								<object-id xmlns:xlink="http://www.w3.org/1999/xlink" xlink:type="simple">http://species-id.net/wiki/Dianous_yinziweii</object-id>
								</tp:taxon-name><tp:taxon-status xmlns:xlink="http://www.w3.org/1999/xlink" xlink:type="simple">sp. n.</tp:taxon-status><xref ref-type="fig" rid="F2">Figs 5, 6</xref><xref ref-type="fig" rid="F7">42–48</xref></tp:nomenclature><tp:treatment-sec sec-type="Type material"><title>Type material.</title><p><bold>Holotype. China: Ningxia:</bold> ♂, glued on a card with labels as follows: “Jinyuan County, Erlonghe Linchang, Xiaonanchuan, 2000 m, 10.VII.2008, Zi-Wei <!--PageBreak--><!--PageBreak-->Yin leg.” “Holotype / <italic><tp:taxon-name>Dianous yinziweii</tp:taxon-name></italic> / Tang &amp; Li” [red handwritten label] (SHNU). <bold>Paratypes.</bold> 155 ♂♂, 129 ♀♀, same data as for the holotype (2 pair in cPut, remainder in SHNU); 18 ♂♂, 28 ♀♀, Jingyuan County, Erlonghe Linchang, 2200 m, 22.VII. 2008, Feng Yuan leg. (SHNU); 1 ♂, Jinyuan County, Fengtai Linchang, 2400 m, 26.VI.2008, Wen-Xuan Bi leg. (SHNU)
                        </p></tp:treatment-sec><tp:treatment-sec sec-type="Diagnosis"><title>Diagnosis.</title><p>The new species belongs to the <italic><tp:taxon-name>Dianous chinensis</tp:taxon-name></italic> complex and is similar to <italic><tp:taxon-name>Dianous banghaasi</tp:taxon-name></italic> Bernhauer, 1915 in sharing the elytral spots reaching the lateral margins in dorsal view. However, it can be easily distinguished from the latter by the distinctly smaller body size and the faint metallic luster of the entire body, which is strongly metallic blue in <italic><tp:taxon-name>Dianous banghaasi</tp:taxon-name></italic>.
                        </p></tp:treatment-sec><tp:treatment-sec sec-type="Description"><title>Description.</title><p>Body black with a plumbeous luster, antennal club brownish, elytra each with a large transverse orange spot, which reaches the lateral margins of the elytra in dorsal view, and with a narrow band of coppery luster around the spot, pubescence silvery to golden brown throughout, that of elytral spots golden brown.</p><p>BL: 4.8–5.1mm; FL: 2.5–2.8 mm.</p><p>HW: 0.98–1.04 mm, PL: 0.83–0.85 mm, PW: 0.77–0.82 mm, EL: 1.17–1.22 mm, EW: 1.07–1.16 mm, SL: 0.98–1.00 mm</p><p>Head 0.85–0.94 times as wide as elytra; interocular area with deep longitudinal furrows, median portion convex; punctures round, slightly confluent along the furrows, larger and sparser in median area than those near inner margins of eyes, diameter of large punctures about as wide as apical cross section of antennal segment III; interstices smooth, much narrower than half the diameter of punctures. Antennae, when reflexed, extending distinctly beyond posterior margin of pronotum; relative length of antennal segments from base to apex as 13.5: 9: 20: 14: 13.5:12: 11.5: 11: 11: 10: 12.5.</p><p>Pronotum 1.03–1.08 times as long as wide; disk relatively even; punctures round, transversely confluent in posterior portion, a little larger than those on head; interstices smooth, narrower than half the diameter of punctures except those in median portion, which may be as broad as two or three punctures.</p><p>Elytra 1.03–1.09 times as long as wide; punctation and interstices similar to those of pronotum, except that punctation of basal half portion and along suture is distinctly confluent with rugose interstices.</p><p>Hind tarsi with tarsomeres IV distinctly bilobed.</p><p>Abdomen semi-cylindrical with broad, raised and densely punctate paratergites of segments III–VI, width of paratergites of segment III as broad as apical width of metatibiae, punctures minute; posterior margin of tergite VII with palisade fringe; punctures on abdominal tergites III–VIII minute, smaller than ommatidia of eyes; interstices without microreticulation except tergite VIII, varied from a little narrower than half the diameter of punctures to much broader than diameter of punctures.</p><p>Pubescence of fore body long and suberect, single setae as long as fourth antennal segment.</p><p>Male. Sternite VII impressed postero-medially with shallow emargination along posterior margin of the impression; sternite VIII (<xref ref-type="fig" rid="F7">Fig. 42</xref>) with deep emargination in the middle of posterior margin; sternite IX (<xref ref-type="fig" rid="F7">Fig. 43</xref>) with apicolateral projections mod<!--PageBreak-->erately pointed and posterior margin serrate; tergite X (<xref ref-type="fig" rid="F7">Fig. 44</xref>) with posterior margin slightly emarginated. Aedeagus (<xref ref-type="fig" rid="F7">Fig. 45</xref>) with median lobe bilobed at apex; parameres slightly bent inwards, extending distinctly beyond the apex of median lobe, with setae on inner side of apical portion.
                        </p><p>Female. Abdomen slightly broader than that of male; sternite VIII (<xref ref-type="fig" rid="F7">Fig. 46</xref>) distinctly produced in the middle of posterior margin; valvifer (<xref ref-type="fig" rid="F7">Fig. 47</xref>) with posterior margin finely serrate; tergite X (<xref ref-type="fig" rid="F7">Fig. 48</xref>) with posterior margin convex.
                        </p></tp:treatment-sec><tp:treatment-sec sec-type="Distribution"><title>Distribution.</title><p>China (Ningxia).</p></tp:treatment-sec><tp:treatment-sec sec-type="Etymology"><title>Etymology.</title><p>This species is named in honor of Mr. Zi-Wei Yin, the collector of the new species.</p><fig id="F7" position="float" orientation="portrait"><label>Figures 42–48.</label><caption><p><italic><tp:taxon-name>Dianous yinziweii</tp:taxon-name></italic>. <bold>42</bold> male sternite VIII <bold>43</bold> male sternite IX <bold>44</bold> male tergites IX, X <bold>45</bold> aedeagus <bold>46</bold> female sternite VIII <bold>47</bold> valvifers <bold>48</bold> female tergites IX, X. Scales = 0.25 mm.</p></caption><graphic xmlns:xlink="http://www.w3.org/1999/xlink" xlink:href="ZooKeys-272-001-g007.jpg" position="float" orientation="portrait" xlink:type="simple"/></fig><!--PageBreak--></tp:treatment-sec><tp:treatment-sec><!--Section generated to contain objects referenced in tp:taxon-treatment.--><fig id="F2" position="float" orientation="portrait"><label>Figures 5–8.</label><caption><p>Habitus of <italic><tp:taxon-name>Dianous</tp:taxon-name></italic>. <bold>5, 6</bold> <italic><tp:taxon-name>Dianous yinziweii</tp:taxon-name></italic> <bold>7, 8</bold> <italic><tp:taxon-name>Dianous ningxiaensis</tp:taxon-name></italic>. Scales = 1 mm.</p></caption><graphic xmlns:xlink="http://www.w3.org/1999/xlink" xlink:href="ZooKeys-272-001-g002.jpg" position="float" orientation="portrait" xlink:type="simple"/></fig></tp:treatment-sec></tp:taxon-treatment>
